# Supplementary material for: Design of 3D Controller Using Nanocracking Structure-Based Stretchable Strain Sensor
Source: Sensors (Basel). 2023 May 21;23(10):4941. doi: 10.3390/s23104941 (PMC10223148; doi:10.3390/s23104941)
Supplement: Supplementary file 1 [file sensors-23-04941-s001.zip]

Archive with 2 entries (2 files):
- Supplementary Information_rev.pdf
- Supplementary Video S1.mp4
